# Supplementary material for: RNAseq-Based Carboxylesterase Nl-EST1 Gene Expression Plasticity Identification and Its Potential Involvement in Fenobucarb Resistance in the Brown Planthopper Nilaparvata lugens
Source: Insects. 2024 Sep 26;15(10):743. doi: 10.3390/insects15100743 (PMC11508480; doi:10.3390/insects15100743)
Supplement: Supplementary file 1 [file insects-15-00743-s001.zip]

Archive with 1 entries (1 files):
- insects-3179277-supplementary.pdf
